# Supplementary material for: The SOS response-induced cell division inhibitor YneA interacts with FtsW to block septal peptidoglycan synthesis in Bacillus subtilis
Source: J Biol Chem. 2026 Jun 23;302(8):113276. doi: 10.1016/j.jbc.2026.113276 (PMC13396833; doi:10.1016/j.jbc.2026.113276)
Supplement: Supplementary Material 2 [file mmc2.xlsx]

## Sheet: Sheet1
Bacilus subtilis strains used in this study
Strain	Gene type	Source/Reference
168	trpC2	Lab collection
CYA13	TB28, zipA-mcherry-spcR	Lab collection
874	168, ftsZ::spec ftsZ-gfp	[1]
GYQ28	168, ezrA::kan ezrA-gfp	[1]
GYQ73	168, aprE::erm Pspac-gfp-pbp2B	[1]
GYQ81	168, aprE::erm Pspac-gfp-ftsW	[1]
GYQ203	168, aprE::erm Pspac-gfp-ftsL	[1]
YW3	168, ΔctpA	This study
YW60	168, aprE::erm Pspac-gfp-ftsL ftsLnative::p43	This study
YW94	168, aprE::erm Pspac-gfp-ftsL ftsLnative::p43 ΔctpA	This study
YW100	168, aprE::erm Pspac-gfp-ftsW ΔftsWnative	This study
YW109	168, aprE::erm Pspac-gfp-ftsW ΔctpA ΔftsWnative	This study
YW147	168, ftsWV204F	This study
YW148	168, ftsWP206L	This study
YW149	168, ΔctpA ftsWV204F	This study
YW150	168, ΔctpA ftsWP206L	This study
YW395	168, ΔctpA ftsWL196P	This study
Escherichia coli strains used in this study
Strain	Gene type	Source/Reference
DH5α	supE44 ΔlacU169 (φ80lacZΔM15) hsdR17 recA1 endA1 gyrA96 thi-1 relA1	Lab collection
BTH101	cya-99 araD139 galE15 galK16 rpsL1 hsdR2 mcrA1 mcrB1	[2]
BL21	F- ompT- hsdSB (rB- mB-) gal- dcm- lon-	Lab collection
C43	F- ompT- hsdSB (rB- mB-) gal- dcm-	Lab collection
References 1. Gao Y, Wenzel M, Jonker MJ, Hamoen LW. Free SepF interferes with recruitment of late cell division proteins. Sci Rep. 2017;7(1):16928. Epub 20171205. doi: 10.1038/s41598-017-17155-x. PubMed PMID: 29209072; PubMed Central PMCID: PMCPMC5717166. 2. Karimova G, Pidoux J, Ullmann A, Ladant D. A bacterial two-hybrid system based on a reconstituted signal transduction pathway. Proc Natl Ac…
