# Supplementary material for: The SOS response-induced cell division inhibitor YneA interacts with FtsW to block septal peptidoglycan synthesis in Bacillus subtilis
Source: J Biol Chem. 2026 Jun 23;302(8):113276. doi: 10.1016/j.jbc.2026.113276 (PMC13396833; doi:10.1016/j.jbc.2026.113276)
Supplement: Supplementary Material 3 [file mmc3.xlsx]

## Sheet: Sheet1
Plasmids used in this study
Plasmid	Gene type	Source/Reference
pHY300	pHY300, bla tet	[1]
pDSW209	pDSW206, bla P206::gfp-mcs	[2]
pHT01K	pHT01K, bla kan	[3]
pNNB194K	pNNB194, bla kan PT7	[4]
pHT01	pHT01, bla cat	[3]
pUT18	pMB1, bla Plac-t18	[5]
pKT25	pACYC184, kan Plac-t25	[5]
pE-sumo	pET, bla pT7-his-sumo	Lab collection
pZWC056	pTA1228, bla Ptan-sfGFP1-9+sfGFP10+sfGFP11	Lab collection
pYW1	pHY300, bla tet Pxyl	This study
pYW3	pHY300, bla tet Pxyl-yneA	This study
pYW4	pHY300, bla tet Pxyl-gfp	This study
pYW5	pHY300, bla tet Pxyl-gfp-yneA	This study
pYW10	pHT01K, bla kan Pgrac-mcherry-zapA	This study
pYW11	pNNB194, bla kan PT7-ctpAUD	This study
pYW12	pHT01K, bla kan Pgrac-yneA	This study
pYW13	pHT01K, bla kan Pgrac-gfp-yneA	This study
pYW14	pHT01K,bla kan Pgrac-yneATM	This study
pYW15	pHT01K,bla kan Pgrac-gfp-yneATM	This study
pYW19	pHY300,bla tet Pxyl-gfp-yneATM	This study
pYW26	pHT01K,bla kan Pgrac-spoIIIM	This study
pYW27	pHT01K,bla kan Pgrac-spoIIIMTM-yneALysM	This study
pYW28	pHT01K,bla kan Pgrac-yneATM-spoIIIMLysM	This study
pYW29	pHY300,bla tet Pxyl-gfp-spoIIIM	This study
pYW30	pHY300,bla tet Pxyl-gfp-spoIIIMTM-yneALysM	This study
pYW31	pHY300,bla tet Pxyl-gfp-yneATM-spoIIIMLysM	This study
pYW32	pHT01K, bla kan Pgrac-yneAD46A	This study
pYW33	pHT01K, bla kan Pgrac-yneAT47A	This study
pYW34	pHT01K, bla kan Pgrac-yneAL48A	This study
pYW35	pHT01K, bla kan Pgrac-yneAD80A	This study
pYW36	pHT01K, bla kan Pgrac-yneAI81A	This study
pYW37	pHY300, bla tet Pxyl-gfp-yneAD46A	This study
pYW38	pHY300, bla tet Pxyl-gfp-yneAT47A	This study
pYW39	pHY300, bla tet Pxyl-gfp-yneAI81A	This study
pYW44	pET, bla PT7-his-sumo-lysM	This study
pYW45	pET, bla PT7-his-sumo-lysMD46A	This study
pYW46	pET, bla PT7-his-sumo-lysMT47A	This study
pYW47	pET, bla PT7-his-sumo-lysMI81A	This study
pYW48	pHT01, bla cat Pgrac-yneA	This study
pYW49	pACYC184, kan Plac-t25-yneA	This study
pYW54	pMB1, bla Plac-ftsW-t18	This study
pYW96	pNNB194, bla kan PT7-ftsL-UP+p43+ftsL-DN	This study
pYW98	pNNB194, bla kan PT7-ftsWUD	This study
pYW108	pHY300,bla tet Pxyl-gfp-ftsW	This study
pYW114	pHY300, bla tet Pxyl-ftsL	This study
pYW122	pHY300, bla tet Pxyl-divIC	This study
pYW123	pHY300, bla tet Pxyl-ftsW	This study
pYW124	pHY300, bla tet Pxyl-pbp2B	This study
pYW125	pHY300, bla tet Pxyl-ftsWT153S+P206L	This study
pYW126	pHY300, bla tet Pxyl-ftsWL196M+N211I	This study
pYW127	pHY300, bla tet Pxyl-ftsWF166I+V204F	This study
pYW128	pHY300, bla tet Pxyl-ftsWT153S	This study
pYW129	pHY300, bla tet Pxyl-ftsWF166I	This study
pYW130	pHY300, bla tet Pxyl-ftsWL196M	This study
pYW131	pHY300, bla tet Pxyl-ftsWV204F	This study
pYW132	pHY300, bla tet Pxyl-ftsWP206L	This study
pYW133	pHY300, bla tet Pxyl-ftsWN211I	This study
pYW145	pACYC184, kan Plac-t25-yneATM	This study
pYW146	pMB1, bla Plac-ftsWV204F-t18	This study
pYW147	pMB1, bla Plac-ftsWVP206L-t18	This study
pYW149	pNNB194, bla kan PT7-UP+ftsW+DN	This study
pYW150	pNNB194, bla kan PT7-UP+ftsWV204F+DN	This study
pYW151	pNNB194, bla kan PT7-UP+ftsWP206L+DN	This study
pYW265	pHT01K, bla kan Pgrac-yneAK5A	This study
pYW266	pHT01K, bla kan Pgrac-yneAE6A	This study
pYW267	pHT01K, bla kan Pgrac-yneAS7A	This study
pYW268	pHT01K, bla kan Pgrac-yneAI8A	This study
pYW269	pHT01K, bla kan Pgrac-yneAI9A	This study
pYW270	pHT01K, bla kan Pgrac-yneAF10A	This study
pYW271	pHT01K, bla kan Pgrac-yneAV11A	This study
pYW272	pHT01K, bla kan Pgrac-yneAG12A	This study
pYW273	pHT01K, bla kan Pgrac-yneAL13A	This study
pYW274	pHT01K, bla kan Pgrac-yneAF14A	This study
pYW275	pHT01K, bla kan Pgrac-yneAT15A	This study
pYW276	pHT01K, bla kan Pgrac-yneAV16A	This study
pYW277	pHT01K, bla kan Pgrac-yneAI17A	This study
pYW278	pHT01K, bla kan Pgrac-yneAL18A	This study
pYW279	pHT01K, bla kan Pgrac-yneAS19A	This study
pYW280	pHT01K, bla kan Pgrac-yneAV21A	This study
pYW281	pHT01K, bla kan Pgrac-yneAI22A	This study
pYW282	pHT01K, bla kan Pgrac-yneAL23A	This study
pYW283	pHT01K, bla kan Pgrac-yneAM24A	This study
pYW284	pHT01K, bla kan Pgrac-yneAL25A	This study
pYW285	pHT01K, bla kan Pgrac-yneAS26A	This study
pYW286	pHT01K, bla kan Pgrac-yneAY27A	This study
pYW287	pHT01K, bla kan Pgrac-yneAT28A	This study
pYW288	pHY300, bla tet Pxyl-gfp-yneAK5A	This study
pYW289	pHY300, bla tet Pxyl-gfp-yneAE6A	This study
pYW290	pHY300, bla tet Pxyl-gfp-yneAS7A	This study
pYW291	pHY300, bla tet Pxyl-gfp-yneAF10A	This study
pYW292	pHY300, bla tet Pxyl-gfp-yneAV11A	This study
pYW293	pHY300, bla tet Pxyl-gfp-yneAL13A	This study
pYW294	pHY300, bla tet Pxyl-gfp-yneAF14A	This study
pYW295	pHY300, bla tet Pxyl-gfp-yneAI22A	This study
pYW296	pHY300, bla tet Pxyl-gfp-yneAM24A	This study
pYW417	pNNB194,bla kan PT7-UP+ftsWL196P+DN	This study
pYW418	pHT01K,bla kan Pgrac-sfGFP1-9	This study
pYW419	pHT01K,bla kan Pgrac-sfGFP1-9+sfGFP10+sfGFP11	This study
pYW420	pHT01K,bla kan Pgrac-sfGFP1-9+sfGFP10-yneATM+sfGFP11	This study
pYW421	pHT01K,bla kan Pgrac-sfGFP1-9+sfGFP10+sfGFP11-ftsWWT	This study
pYW422	pHT01K,bla kan Pgrac-sfGFP1-9+sfGFP10+sfGFP11-ftsWV204F	This study
pYW423	pHT01K,bla kan Pgrac-sfGFP1-9+sfGFP10+sfGFP11-ftsWP206L	This study
pYW424	pHT01K,bla kan Pgrac-sfGFP1-9+sfGFP10-yneATM+sfGFP11-ftsWWT	This study
pYW425	pHT01K,bla kan Pgrac-sfGFP1-9+sfGFP10-yneATM+sfGFP11-ftsWV204F	This study
pYW426	pHT01K,bla kan Pgrac-sfGFP1-9+sfGFP10-yneATM+sfGFP11-ftsWP206L	This study
pBAD33	pBAD, cat Para-ulpI	from Shimin Zhu
pET Duet-PaftsQBL	pET, bla PT7-PaftQLB	from Shimin Zhu
pCOLA Duet-flag-PaWI	pCOLA, kan PT7-flag-PaftsW, PT7-PaftsI	from Shimin Zhu
pCOLA Duet-his-sumo-flag-BsftsW-pbp2B	pCOLA, kan PT7-his-sumo-flag-BsftsW, PT7-Bspbp2B	from Shimin Zhu
pYW427	pHY300,bla tet Pxyl-flag-ftsW	This study
pYW428	pHY300,bla tet Pxyl-flag-ftsWV204F	This study
pYW429	pHY300,bla tet Pxyl-flag-ftsWP206L	This study
References 1. Yoshimoto T, Oyama H, Honda T, Tone H, Takeshita T, Kamiyama T, et al. Cloning and expression of subtilisin amylosacchariticus gene. J Biochem. 1988;103(6):1060-5. doi: 10.1093/oxfordjournals.jbchem.a122380. PubMed PMID: 3139650. 2. Weiss DS, Chen JC, Ghigo JM, Boyd D, Beckwith J. Localization of FtsI (PBP3) to the septal ring requires its membrane anchor, the Z ring, FtsA, FtsQ, an…
