# Supplementary material for: The SOS response-induced cell division inhibitor YneA interacts with FtsW to block septal peptidoglycan synthesis in Bacillus subtilis
Source: J Biol Chem. 2026 Jun 23;302(8):113276. doi: 10.1016/j.jbc.2026.113276 (PMC13396833; doi:10.1016/j.jbc.2026.113276)
Supplement: Supplementary Material 4 [file mmc4.xlsx]

## Sheet: Sheet1
Primers used in the study
Primer	Sequence(5'-3')
pxyl-F	ATGGAAAAACGGCTTTGCCCAAGCTTTTACATTGTAATCATGTCCA
pxyl-R	TTTATAACAGGAATTCCCGGGGATCCGTGATTTCCCCCTTAAAAAT
PHY-yneA-F	ATTTTTAAGGGGGAAATCACGGATCCATGATCATGAGTAAAGAATC
PHY-yneA-R	CCGGAATTCCTATCTTACAGTTGCTAATTCATAT
PHY-gfp-F	CGCGGATCCATGAGTAAAGGAGAAGAACT
PHY-gfp-R	TTATAACAGGAATTCTTATTTGTATAGTTCATCCATGC
UP-gfp-yneA-R	CTTTACTCATGATCATTTTGTATAGTTCATCC
DN-gfp-yneA-F	GGATGAACTATACAAAATGATCATGAGTAAAG
PHT- mcherry-F	CGCGGATCCATGGTTTCCAAGGGCGAGGA
UP-mcherry-zapA-R	TTTTTTGCCGTCAGACAATTTGTACAGCTCATCCAT
DN-mcherry-zapA-F	ATGGATGAGCTGTACAAATTGTCTGACGGCAAAAAA
PHT-zapA-R	TCCCCCCGGGTCAATCCTTTTCTTTAAGCTGAC
ctpA-UP-F	CGGGGTACCGAGCTGATAATGTGTTTGAA
ctpA-UP-R	CTTTTCCATTTGCGTATCATTTAAACACCACCTTTTTCTT
ctpA-DN-F	AAGAAAAAGGTGGTGTTTAAATGATACGCAAATGGAAAAG
ctpA-DN-R	CCGCTCGAGTATCACAGCATCTATTGTTT
PHT-yneA-F	CGCGGATCCATGATCATGAGTAAAGAATCTATTATTTTT
PHT-yneA-R	CTAGTCTAGACTATCTTACAGTTGCTAATTCATATGCATC
PHT-gfp-F	CGCGGATCCATGAGTAAAGGAGAAGAACTTTTCAC
PHT-yneATM-R	CTAGTCTAGATGTATATGACAGCATAAGGATAACCG
PHY-yneATM-R	CCGGAATTCCTATGTATATGACAGCATAAGGATAACC
PHT-spoIIIM-F	TGAGCGGATAACAATTCCCAATTAAAGGAGGAAGGATCCATGAAGCGTCTCACCTTAGT
PHT-spoIIIM-R	TAGTGATGGTGATGGTGATGTCTAGATTAAGGGTAGACCGGGAATTTAT
PHT-spoIIIMTM-R	CTCTTGGCCGCTGCTAATGGGTATGGTTCCAATTTTAAGG
yneA29-105-F	CCTTAAAATTGGAACCATACCCATTAGCAGCGGCCAAGAG
yneA1-35-R	CGGCTTTACCTTCACCGTTTTATAATTAAGCTCTTGGCCGCT
spoIIIMLysM-F	CAGCGGCCAAGAGCTTAATTATAAAACGGTGAAGGTAAAGCCG
spoIIIMLysM-R	TGCATCCTGATGCTTCTTTTTCGGGAATTTATACGCTGTTCC
yneA92-105-F	GGAACAGCGTATAAATTCCCGAAAAAGAAGCATCAGGATGCA
UP-gfp-spoIIIM-R	ACTAAGGTGAGACGCTTCATTTTGTATAGTTCATCCATGCCATG
DN-gfp-spoIIIM-F	CATGGCATGGATGAACTATACAAAATGAAGCGTCTCACCTTAGT
PHY-spoIIIM-R	TGATCCTTTTTTTATAACAGGAATTCTTAAGGGTAGACCGGGAATTT
yneA-K5A-F	CATGATCATGAGTGCTGAATCTATTAT
yneA-K5A-R	ATAATAGATTCAGCACTCATGATCATG
yneA-E6A-F	TGATCATGAGTAAAGCTTCTATTATTTTTG
yneA-E6A-R	CAAAAATAATAGAAGCTTTACTCATGATCA
yneA-S7A-F	CATGAGTAAAGAAGCTATTATTTTTGTCG
yneA-S7A-R	CGACAAAAATAATAGCTTCTTTACTCATG
yneA-I8A-F	GTAAAGAATCTGCTATTTTTGTCGGT
yneA-I8A-R	ACCGACAAAAATAGCAGATTCTTTAC
yneA-I9A-F	AGAATCTATTGCTTTTGTCGGTCT
yneA-I9A-R	AGACCGACAAAAGCAATAGATTCT
yneA-F10A-F	GAATCTATTATTGCTGTCGGTCTGTTTA
yneA-F10A-R	TAAACAGACCGACAGCAATAATAGATTC
yneA-V11A-F	TCTATTATTTTTGCTGGTCTGTTTACAG
yneA-V11A-R	CTGTAAACAGACCAGCAAAAATAATAGA
yneA-G12A-F	ATTATTTTTGTCGCTCTGTTTACAGTGA
yneA-G12A-R	TCACTGTAAACAGAGCGACAAAAATAAT
yneA-L13A-F	TTTTTGTCGGTGCTTTTACAGTGATT
yneA-L13A-R	AATCACTGTAAAAGCACCGACAAAAA
yneA-F14A-F	TGTCGGTCTGGCTACAGTGATTTT
yneA-F14A-R	AAAATCACTGTAGCCAGACCGACA
yneA-T15A-F	TCGGTCTGTTTGCTGTGATTTTGAG
yneA-T15A-R	CTCAAAATCACAGCAAACAGACCGA
yneA-V16A-F	GTCTGTTTACAGCTATTTTGAGCGC
yneA-V16A-R	GCGCTCAAAATAGCTGTAAACAGAC
yneA-I17A-F	TTTACAGTGGCTTTGAGCGCG
yneA-I17A-R	CGCGCTCAAAGCCACTGTAAA
yneA-L18A-F	TTACAGTGATTGCTAGCGCGGTTAT
yneA-L18A-R	ATAACCGCGCTAGCAATCACTGTAA
yneA-S19A-F	CAGTGATTTTGGCTGCGGTTATCCT
yneA-S19A-R	AGGATAACCGCAGCCAAAATCACTG
yneA-V21A-F	TTTGAGCGCGGCTATCCTTATGCT
yneA-V21A-R	AGCATAAGGATAGCCGCGCTCAAA
yneA-I22A-F	GAGCGCGGTTGCTCTTATGCTGT
yneA-I22A-R	ACAGCATAAGAGCAACCGCGCTC
yneA-L23A-F	CGCGGTTATCGCTATGCTGTCAT
yneA-L23A-R	ATGACAGCATAGCGATAACCGCG
yneA-M24A-F	CGGTTATCCTTGCTCTGTCATATAC
yneA-M24A-R	GTATATGACAGAGCAAGGATAACCG
yneA-L25A-F	GGTTATCCTTATGGCTTCATATACAAGC
yneA-L25A-R	GCTTGTATATGAAGCCATAAGGATAACC
yneA-S26A-F	TCCTTATGCTGGCTTATACAAGCAG
yneA-S26A-R	CTGCTTGTATAAGCCAGCATAAGGA
yneA-Y27A-F	TTATGCTGTCAGCTACAAGCAGCG
yneA-Y27A-R	CGCTGCTTGTAGCTGACAGCATAA
yneA-T28A-F	GCTGTCATATGCTAGCAGCGGCCA
yneA-T28A-R	TGGCCGCTGCTAGCATATGACAGC
yneA-D46A-F	CAGCAAGGCGCTACACTCTGGTCAATTGCTGATCAGG
yneA-D46A-R	ACCAGAGTGTAGCGCCTTGCTGGACTTCTATTTTAACATAC
yneA-T47A-F	GCAAGGCGACGCTCTCTGGTCAATTGCTGATCAGGTAGC
yneA-T47A-R	TTGACCAGAGAGCGTCGCCTTGCTGGACTTCTATTTTAAC
yneA-L48A-F	AGGCGACACAGCTTGGTCAATTGCTGATCAGGTAGCCG
yneA-L48A-R	CAATTGACCAAGCTGTGTCGCCTTGCTGGACTTCTATTT
yneA-D80A-F	TCAAACCTCTGCTATCCAGCCGGGTGATGAGTTAGTGA
yneA-D80A-R	CCGGCTGGATAGCAGAGGTTTGAAGTTGATTTTTATCAGCTACCC
yneA-I81A-F	AACCTCTGATGCTCAGCCGGGTGATGAGTTAGTGATCC
yneA-I81A-R	CACCCGGCTGAGCATCAGAGGTTTGAAGTTGATTTTTATCAGCTACC
T25-yneA-F	GACTCTAGAGGATCCCATGATCATGAGTAAAGAATCTAT
T25-yneA-R	CGACGGCCAGTGAATTCCTATCTTACAGTTGCTAATTCA
ftsW-T18-F	CCATGATTACGCCAAGCTTAGAGATTCTTCGTCTCGTT
ftsW-T18-R	GTACCCGGGGATCCGGCAGATAAACAGTTTTTTTGAGC
ftsL-UP-F	CCGCTCGAGAGCATGCTAAAGAAGTGTTG
ftsL-UP-R	TAAGAATTTTCAGCCAAGGCTGATGACCTCCT
p43-F	AGGAGGTCATCAGCCTTGGCTGAAAATTCTTA
p43-R	TTTTTTGGCATTTGAAGTGTACATTCCTCTCT
ftsL-DN-F	AGAGAGGAATGTACACTTCAAATGCCAAAAAA
ftsL-DN-R	CGCGGATCCGATTTTTTTCGGATTATACTTTTGCG
ftsW-UP-F	CGGGGTACCTTTAGCGAAAATCGGATCTGTATTC
ftsW-UP-R	TCCCCTGTACACACTTGTTTTAACATCCTCTTCCCTGCT
ftsW-DN-F	AGCAGGGAAGAGGATGTTAAAACAAGTGTGTACAGGGGA
ftsW-DN-R	CGCGGATCCCATTTATATAGTTTACATTTTTGGCAAGC
PHY-ftsL-F	CGCGGATCCATGAGCAATTTAGCTTACCAA
PHY-ftsL-R	CCGGAATTCTCATTCCTGTATGTTTTTCACTT
PHY-divIC-F	CGCGGATCCATGAAAGGAGGACCGTCTGG
PHY-divIC-R	CCGGAATTCCTACTTGCTCTTCTTCTCCACATTG
PHY-ftsW-F	CGCGGATCCATGTTAAAAAAAATGCTAAAATCTTATGAT
PHY-ftsW-R	CCGGAATTCTTACAGATAAACAGTTTTTTTGAGC
PHY-pbp2B-F	CGCGGATCCATGATTCAAATGCCAAAAAAGAATAAATT
PHY-pbp2B-R	CGGGGTACCTTAATCAGGATTTTTAAACTTAACCTTGATT
T25-yneATM-R	CCGGAATTCCTATGTATATGACAGCATAAGGATAACCG
ftsW-T153S-F	CCTCCGGTAGTCATGTCGCTTATAATTTGTG
ftsW-T153S-R	CACAAATTATAAGCGACATGACTACCGGAGG
ftsW-L196M-F	GTGAGGCTTGTGATAATGGGCGGAATTGTTTTC
ftsW-L196M-R	GAAAACAATTCCGCCCATTATCACAAGCCTCAC
ftsW-N211I-F	CTATTATCTATTTGATTCAGGACAAAATTTTAAC
ftsW-N211I-R	GTTAAAATTTTGTCCTGAATCAAATAGATAATAG
ftsW-F166I-F	CCATGCAGCCAGATATCGGTACAGCCATG
ftsW-F166I-R	CATGGCTGTACCGATATCTGGCTGCATGG
ftsW-V204F-F	GAATTGTTTTCATTTTATTCAGCCCTATTATCT
ftsW-V204F-R	AGATAATAGGGCTGAATAAAATGAAAACAATTC
ftsW-P206L-F	GTTTTCATTTTAGTCAGCCTTATTATCTATTTGAATC
ftsW-P206L-R	GATTCAAATAGATAATAAGGCTGACTAAAATGAAAAC
PHY300-F	ATTTGAGCGTCAGATTTCGT
pxyl -in-F	TTGAAAATACTGACGAGGTTATATA
PHY300-R	AGGGATCAACTTTGGGAGAG
pHT01K-F	ACGGGGGTGAAAAAGCTAAC
pHT01K-R	GATCAACTGATCCACCTGAT
pNNB194K-F	CAACTGTTGGGAAGGGCGAT
pNNB194K-R	GCCTAACTGTTCTTTTGCAG
pKT25-F	CCGAATCTTTCCAAACTGTT
pKT25-R	TGCAAGGCGATTAAGTTGGG
pUT18-F	TGGAATTGTGAGCGGATAAC
pUT18-R	CACGGTTCTCGTAGAAGACA
ctpA-out-F	TCCTGACTTTCTATCAGCATATGAT
ctpA-out-R	TGGTGTCCCTCCCTCTC
ftsW-out-F	ATGATTAATGCCGGGGCATTGGTA
ftsW-out-R	CAAGGATCTGAGTTTGAACAATATCGACA
ftsL-out-F	CTGATAAAAGGTGGGACCAACACAAT
ftsL-out-R	GCAGCGAGTGTAAAGATCTTCATCG
pE-sumo-lysM-F	CGGGGTCTCAAGGTCAGTATGTTAAAATAGAAGTCCAGCAA
pE-sumo-lysM-R	CTAGTCTAGATTACAATGGGATCACTAACTCATCAC
UP-gfp-ftsW-R	AGTAATCATAAGATTTTAGCATTTTTTTTAACATTTTGTATAGTTCATCCATGCCATG
DN-gfp-ftsW-F	CATGGCATGGATGAACTATACAAAATGTTAAAAAAAATGCTAAAATCTTATGATTACT
ftsW-L196P-F	GTGAGGCTTGTGATACCGGGCGGAATTGTTTTC
ftsW-L196P-R	GAAAACAATTCCGCCCGGTATCACAAGCCTCAC
sfGFP1-9-F	CCAATTAAAGGAGGAAGGATCCATGCGCAAAGGCGAAG
sfGFP1-9-R	TGATGGTGATGGTGATGTCTAGAGGTACCTTAAACCGGGCCAT
sfGFP10-F	TTGGCGATGGCCCGGTTTAAGGTACCATGGACCTGCCTGACGA
sfGFP10-R	ACCGCCACCGGATCCCATCTAGGATCCTCCACCACCG
sfGFP11-F	CGGTGGTGGAGGATCCTAGATGGGATCCGGTGGCGGT
sfGFP11-R	GCATTCTAGATTAGCTAGCATCGGTAATGCC
UP- sfGFP10-yneATM-R	GACAAAAATAATAGATTCTTTACTCATGATCATGGATCCTCCACCACCG
DN- sfGFP10-yneATM-F	CATATGGTCTCGCTTTTCCATCTATGTATATGACAGCATAAGGATAACC
UP-yneATM- sfGFP11-R	GGTTATCCTTATGCTGTCATATACATAGATGGAAAAGCGAGACCATATG
DN-yneATM- sfGFP11-F	GCATTCTAGATTAGCTAGCATCGGTAATGCC
UP- sfGFP11-ftsWWT-R	GAGTAATCATAAGATTTTAGCATTTTTTTTAACATAGATGTTGATCCGCCACC
DN- sfGFP11-ftsWWT-F	GGTGGCGGATCAACATCTATGTTAAAAAAAATGCTAAAATCTTATGATTACTC
DN- sfGFP11-ftsWWT-R	TAGTGATGGTGATGGTGATGTCTAGATTACAGATAAACAGTTTTTTTGAGCT
flag-ftsW-F	ATTTTTAAGGGGGAAATCACGGATCCATGGATTACAAGGATGACGAC
flag-ftsW-R	TGATCCTTTTTTTATAACAGGAATTCTTACAGATAAACAGTTTTTTTGAGCTG
